# Supplementary material for: Use of Nonsteroidal Anti-Inflammatory Drugs and Risk of Breast Cancer: Evidence from a General Female Population and a Mammographic Screening Cohort in Sweden
Source: Cancers (Basel). 2023 Jan 23;15(3):692. doi: 10.3390/cancers15030692 (PMC9913077; doi:10.3390/cancers15030692)
Supplement: Supplementary file 1 [file cancers-15-00692-s001.zip]

Archive with 1 entries (1 files):
- cancers-2185198-supplementary.pdf
